# Supplementary material for: A risk marker of tribasic hemagglutinin cleavage site in influenza A (H9N2) virus
Source: Commun Biol. 2021 Jan 15;4:71. doi: 10.1038/s42003-020-01589-7 (PMC7811019; doi:10.1038/s42003-020-01589-7)
Supplement: Supplementary file 4 — Supplementary Data 1 [file 42003_2020_1589_MOESM4_ESM.xlsx]

## Sheet: 工作表1
Supplementary Data 1. Primers used in this study.
rV08-PARSSR-F	TGTACCTGCTAgATCAAGTAGAGGACTATT
rV08-PARSSR-R	AATAGTCCTCTACTTGATcTAGCAGGTACA
rV08-PAKSSR-F	TGTACCTGCTAaATCAAGTAGAGGACTATTt
rV08-PAKSSR-R	AATAGTCCTCTACTTGATtTAGCAGGTACAtt
rV08-PAKSKR-F	TGTACCTGCTAaATCAAaaAGAGGACTAtttgga
rV08-PAKSKR-R	tccaaaTAGTCCTCTttTTGATtTAGCAGGTACA
rV08-PSRSSR-F	TGTACCTtcaAGATCAAGTAGAGGACTATTT
rV08-PSRSSR-R	TAGTCCTCTACTTGATCTtgaAGGTACAttcctca
rV08-PAASDR-F	TGTACCTGCTgctTCAgatAGAGGACTATTT
rV08-PAASDR-R	AAATAGTCCTCTatcTGAagcAGCAGGTACAtt
