# Supplementary material for: A risk marker of tribasic hemagglutinin cleavage site in influenza A (H9N2) virus
Source: Commun Biol. 2021 Jan 15;4:71. doi: 10.1038/s42003-020-01589-7 (PMC7811019; doi:10.1038/s42003-020-01589-7)
Supplement: Supplementary file 5 — Supplementary Data 2 [file 42003_2020_1589_MOESM5_ESM.xlsx]

## Sheet: 工作表1
Supplementary Data 2. The raw data of growth curves after inoculation of each virus at a multiplicity of infection of 0.001 into MDCK cells.
	rV08-PARSSR			rV08-PAKSSR			rV08-PSRSSR			rV08-PAKSKR			rV08-PAASDR
	1	2	3	1	2	3	1	2	3	1	2	3	1	2	3
12h	3.28	3.59	3.57	2.9	2.8	2.75	4.35	4.5	4.39	4.2	4.35	4.5	1.67	1.67	1.57
24h	3.83	4.02	4.32	4.5	3.8	4.43	5.1	5.51	5.4	5.59	5.12	5.41	2.5	2.32	2.43
36h	4.83	4.83	4.96	4.57	4.35	4.67	5.63	5.8	5.93	6	6.4	6.21	2.13	2.5	2.5
48h	4.67	4.9	4.8	3.75	4.59	4	4.91	5.3	5.17	5.8	6.1	6.3	2.5	2.1	2.67
