# Supplementary material for: A risk marker of tribasic hemagglutinin cleavage site in influenza A (H9N2) virus
Source: Commun Biol. 2021 Jan 15;4:71. doi: 10.1038/s42003-020-01589-7 (PMC7811019; doi:10.1038/s42003-020-01589-7)
Supplement: Supplementary file 6 — Supplementary Data 3 [file 42003_2020_1589_MOESM6_ESM.xlsx]

## Sheet: 工作表1
Supplementary Data 3. The raw data of growth curves after inoculation of each virus at a multiplicity of infection of 0.001 into CEF cells.
	rV08-PARSSR			rV08-PAKSSR			rV08-PSRSSR			rV08-PAKSKR			rV08-PAASDR
	1	2	3	1	2	3	1	2	3	1	2	3	1	2	3
12h	3.2	3	3.5	3	2.75	2.57	3.8	4.2	4	3.9	3.75	3.9	1.5	1.57	1.67
24h	5.8	5.57	5.3	5.8	5.57	5.8	6.29	6.33	6	6.1	6.3	6.3	2.2	1.8	1.67
36h	5.59	5.43	5.9	5.57	5.87	5.37	6.7	6.23	6.3	6.5	6.17	6.07	2.43	2.2	2.43
48h	5.5	6	5.61	5.57	5.67	5.5	5.8	6.57	6.57	5.91	6.07	6	2.5	2.37	2
