# Supplementary material for: A risk marker of tribasic hemagglutinin cleavage site in influenza A (H9N2) virus
Source: Commun Biol. 2021 Jan 15;4:71. doi: 10.1038/s42003-020-01589-7 (PMC7811019; doi:10.1038/s42003-020-01589-7)
Supplement: Supplementary file 7 — Supplementary Data 4 [file 42003_2020_1589_MOESM7_ESM.xlsx]

## Sheet: 工作表1
Supplementary Data 4. The raw data of thermo stability of the influenza A(H9N2) viruses.
	rV08-PARSSR			rV08-PAKSSR			rV08-PSRSSR			rV08-PAKSKR			rV08-PAASDR
	1	2	3	1	2	3	1	2	3	1	2	3	1	2	3
1h	5.02	5.41	5.41	4.67	4.67	5.2	5	4.8	5.2	4.5	4.5	4.57	4.41	4.5	4.3
2h	4.57	4.67	5.2	4.57	5	4.57	3.8	3.67	3.5	4.12	3.9	4.1	2.8	2.33	2.43
3h	3.67	3.3	3.57	2.43	2.5	2.5	3.5	3.5	3.57	3.57	3.57	3.67	2	2.2	1.83
4h	3.1	3.5	3.43	2.5	2	2.33	2.43	2	2.33	3.5	3.67	3.29	1.43	0.98	1.43
5h	2.5	2.43	2.1	1.5	1.5	0.98	1.8	1.8	1.67	3.5	3.71	3.5	0	0	0
