# Supplementary material for: A risk marker of tribasic hemagglutinin cleavage site in influenza A (H9N2) virus
Source: Commun Biol. 2021 Jan 15;4:71. doi: 10.1038/s42003-020-01589-7 (PMC7811019; doi:10.1038/s42003-020-01589-7)
Supplement: Supplementary file 8 — Supplementary Data 5 [file 42003_2020_1589_MOESM8_ESM.xlsx]

## Sheet: 工作表1
Supplementary Data 5. The raw data of viral titers in the lung, kidney, duodenum, and brain of inoculated and exposed chickens.
	rV08-PARSSR			rV08-PAKSSR			rV08-PSRSSR			rV08-PAKSKR			rV08-PAASDR
Duodenum (Inoculated)	1	2	3	1	2	3	1	2	3	1	2	3	1	2	3
	1.25	0.95	0.95	0.98	0.95	0.95	0.95	0.95	0.95	2.5	3.25	0.95	0.95	0.95	0.95
Duodenum (Exposed)	1	2	3	1	2	3	1	2	3	1	2	3	1	2	3
	0.95	0.95	0.95	1.25	0.95	0.95	0.95	0.95	0.95	2.25	1.25	0.95	0.95	0.95	0.95
Lung (Inoculated)	1	2	3	1	2	3	1	2	3	1	2	3	1	2	3
	3.5	2.75	3.5	1.5	2.5	4.25	2.25	3.75	2.5	4.75	4.25	2.75	1.25	1.5	0.95
Lung (Exposed)	1	2	3	1	2	3	1	2	3	1	2	3	1	2	3
	1.75	1.5	0.95	1.75	0.95	0.95	1.75	3.5	0.95	4.5	6.25	1.75	0.95	0.95	0.95
Kidney (Inoculated)	1	2	3	1	2	3	1	2	3	1	2	3	1	2	3
	0.98	0.95	0.95	0.95	0.95	0.95	0.95	0.95	0.95	0.95	0.95	0.98	0.95	0.95	0.95
Kidney (Exposed)	1	2	3	1	2	3	1	2	3	1	2	3	1	2	3
	1.25	0.95	0.95	0.98	0.95	0.95	0.95	1.25	0.95	1.75	1.5	0.95	0.95	0.95	0.95
Brain (Inoculated)	1	2	3	1	2	3	1	2	3	1	2	3	1	2	3
	0.95	0.95	0.95	0.95	0.95	0.95	0.95	0.95	0.95	0.95	0.95	0.95	0.95	0.95	0.95
Brain (Exposed)	1	2	3	1	2	3	1	2	3	1	2	3	1	2	3
	0.95	0.95	0.95	0.95	0.95	0.95	0.95	0.95	0.95	0.95	0.95	0.95	0.95	0.95	0.95
The raw data of viral titers in the lung and brain of infected mice.
	1	2	3	1	2	3	1	2	3	1	2	3	1	2	3
Lung	4.57	4.5	4.5	5.5	4.75	4.75	5.25	4.75	5.25	5.75	6.5	5.5	3.5	3.75	3.5
Brain	0.95	0.95	0.95	0.95	0.95	0.95	1.25	0.95	0.95	0.95	0.95	1.75	0.95	0.95	0.95
