# Supplementary material for: A risk marker of tribasic hemagglutinin cleavage site in influenza A (H9N2) virus
Source: Commun Biol. 2021 Jan 15;4:71. doi: 10.1038/s42003-020-01589-7 (PMC7811019; doi:10.1038/s42003-020-01589-7)
Supplement: Supplementary file 9 — Supplementary Data 6 [file 42003_2020_1589_MOESM9_ESM.xlsx]

## Sheet: 工作表1
Supplementary Data 6. The infection rate in chicken cloacal and oropharyngeal swabs.
Virus and means of exposure		trachea					cloacal
		3 dpi	5 dpi	7 dpi	9 dpi	11 dpi	3 dpi	5 dpi	7 dpi	9 dpi	11 dpi
rV08-PARSSR	infected	10//10	7//7	0/7	0/7	0/7	4//10	3//7	2//7	0//7	0//7
	contacted	10//10	7//7	6//7	0/7	0/7	2//10	3//7	5//7	0//7	0//7
rV08-PAKSSR	infected	10//10	7//7	0/7	0/7	0/7	3//10	2//7	0/7	0//7	0//7
	contacted	2//10	6//7	5//7	2//7	0/7	1//10	3//7	2//7	0//7	0//7
rV08-PSRSSR	infected	10//10	7//7	1//7	0//7	0/7	4//10	2//7	0//7	0//7	0//7
	contacted	5//10	6//7	6//7	4//7	1//7	0//10	2//7	4//7	0//7	0//7
rV08-PAKSKR	infected	10//10	7//7	5//7	0//7	0/7	10//10	7//7	2//7	0//7	0//7
	contacted	7//10	7//7	7//7	7//7	4//7	3//10	7//7	7//7	7//7	3//7
rV08-PAASDR	infected	10//10	7//7	0/7	0//7	0/7	3//10	0//7	0//7	0//7	0//7
	contacted	0//10	2//7	3//7	0//7	0//7	0//10	0//7	0//7	0//7	0//7
