# Supplementary material for: A risk marker of tribasic hemagglutinin cleavage site in influenza A (H9N2) virus
Source: Commun Biol. 2021 Jan 15;4:71. doi: 10.1038/s42003-020-01589-7 (PMC7811019; doi:10.1038/s42003-020-01589-7)
Supplement: Supplementary file 10 — Supplementary Data 7 [file 42003_2020_1589_MOESM10_ESM.xlsx]

## Sheet: 工作表1
Supplementary Data 7. The raw data of antibody titers of inoculated and exposed chickens at 14 dpi.
log 2 (HI titer)	Inoculated group					Exposed group
Number	rV08-PARSSR	rV08-PAKSSR	rV08-PSRSSR	rV08-PAKSKR	rV08-PAASDR	rV08-PARSSR	rV08-PAKSSR	rV08-PSRSSR	rV08-PAKSKR	rV08-PAASDR
1	10	8	8	8	7	8	7	9	6	3
2	8	7	7	8	6	9	5	7	8	0
3	9	7	7	8	8	7	8	5	6	3
4	8	8	8	9	8	6	5	6	8	0
5	9	9	6	10	7	9	6	5	7	2
6	9	7	7	10	5	8	5	5	6	0
7	9	7	7	9	5	7	5	6	8	0
