# Supplementary material for: A risk marker of tribasic hemagglutinin cleavage site in influenza A (H9N2) virus
Source: Commun Biol. 2021 Jan 15;4:71. doi: 10.1038/s42003-020-01589-7 (PMC7811019; doi:10.1038/s42003-020-01589-7)
Supplement: Supplementary file 11 — Supplementary Data 8 [file 42003_2020_1589_MOESM11_ESM.xlsx]

## Sheet: 工作表1
Supplementary Data 8. The raw data of luciferase activities in Figure 4a.
		luciferase	renila	luc/re
Link29-PARSSR	1	18765	278	67.5
	2	33441	285	117.337
	3	25321	265	95.5509
Link29-PAKSSR	1	30723	287	107.049
	2	49947	295	169.312
	3	28452	300	94.84
Link29-PSRSSR	1	29845	315	94.746
	2	18025	288	62.5868
	3	35647	319	111.746
Link29-PAKSKR	1	76587	302	253.599
	2	64438	338	190.645
	3	59191	282	209.897
Link29-PAKKKR	1	485218	545	890.308
	2	356457	689	517.354
	3	775711	853	909.392
Link29-PAASDR	1	22394	297	75.4007
	2	14321	295	48.5458
	3	37663	342	110.126
Link29-PAKSKR-NL	1	45719	321	142.427
	2	59328	362	163.89
	3	64674	324	199.611
Link29-PAKKKR-NL	1	63947	317	201.726
	2	67627	326	207.445
	3	90980	312	291.603
Link30-PARSSR	1	1138484	331	3439.53
	2	1201780	289	4158.41
	3	1632723	322	5070.57
