# Supplementary material for: A risk marker of tribasic hemagglutinin cleavage site in influenza A (H9N2) virus
Source: Commun Biol. 2021 Jan 15;4:71. doi: 10.1038/s42003-020-01589-7 (PMC7811019; doi:10.1038/s42003-020-01589-7)
Supplement: Supplementary file 12 — Supplementary Data 9 [file 42003_2020_1589_MOESM12_ESM.xlsx]

## Sheet: 工作表1
Supplementary Data 9. The raw data of growth curves after inoculation of each virus at a multiplicity of infection of 0.001 into MDCK cell in Figure 5b.
	rV08-PAKSKR			rV08-PAKSKR-S			rV08-PAKSKR-L
	1	2	3	1	2	3	1	2	3
12h	3.33	3.23	3	3.33	3.5	3	3.67	3	3.5
24h	4.67	4.5	4.67	4.5	4	4.67	4.67	4.5	5
36h	4.67	4.5	4.67	4.67	4.5	5	5.5	5	5
48h	4.5	4.23	4.5	4.5	4.33	4.67	4.67	5	5
